# Supplementary material for: Accelerating the Discovery of Anticancer Peptides through Deep Forest Architecture with Deep Graphical Representation
Source: Int J Mol Sci. 2023 Feb 21;24(5):4328. doi: 10.3390/ijms24054328 (PMC10001941; doi:10.3390/ijms24054328)
Supplement: Supplementary file 1 [file ijms-24-04328-s001.zip]

Archive with 1 entries (1 files):
- ijms-2178631-supplementary.pdf
